# Supplementary material for: Comparative Analysis of Clinical Outcomes for COVID-19 and Influenza among Cardiac Transplant Recipients in the United States
Source: Viruses. 2023 Aug 5;15(8):1700. doi: 10.3390/v15081700 (PMC10458639; doi:10.3390/v15081700)
Supplement: Supplementary file 1 [file viruses-15-01700-s001.zip]

Archive with 1 entries (1 files):
- viruses-2531481-supplementary.pdf
